# Supplementary material for: Using multiple agreement methods for continuous repeated measures data: a tutorial for practitioners
Source: BMC Med Res Methodol. 2020 Jun 12;20:154. doi: 10.1186/s12874-020-01022-x (PMC7291585; doi:10.1186/s12874-020-01022-x)
Supplement: Supplementary file 2 — Additional file 2. [file 12874_2020_1022_MOESM2_ESM.csv]

PatientID	Time	Activity	Obs	RRox	RRcm1	RRcm2	RRppg1	RRppg2	RRimp	RRacc	RRcb
1	10:06:00 am	Lying	1	17	17.16	11.84	19.53	19.94	17.76	18.5	16.97
1	10:11:00 am	Sitting	2	15	19.66	8.17	28.09	19.84	19.6	18.11	15.1
1	10:13:00 am	Standing	3	19	11.44	1.69	22.22	23.49	20.32	16.63	17.18
1	10:24:00 am	Fast 6mWT	4	22	NA	NA	22.03	21.14	16	18.06	22.42
1	10:29:00 am	Sitting	5	18	18.09	12.53	15.26	15.75	18.12	19.62	15.66
1	10:36:00 am	Slow 6mWT	6	21	NA	NA	18.8	18.61	21	16.44	21.38
1	10:43:00 am	Sitting	7	12	13.32	16.85	14.61	14.63	10.45	10.73	14.18
1	10:50:00 am	Sweeping	8	18	NA	NA	36.39	36.23	17.72	16.8	19.58
1	10:54:00 am	Sitting	9	13	13.14	13.73	21.02	22.95	17.25	13.26	15.26
1	10:57:00 am	Lifting	10	22	NA	NA	24.87	25.26	22.82	18.86	17.54
1	11:01:00 am	Sitting	11	19	19.7	17.47	20.62	21.61	20	20.49	18.15
1	11:03:00 am	Stnd&W	12	20	NA	NA	35.76	28.62	20.29	NA	15.15
1	11:05:00 am	Climbing S	13	19	NA	NA	18.15	18.18	18.53	15.56	13.73
1	11:10:00 am	Sitting	14	17	16.6	16.66	14.2	14.64	16.63	16.85	16.61
1	11:13:00 am	Stnd&W	15	20	0	9.48	27.96	26.95	17.4	NA	18.75
1	11:17:00 am	T Flat	16	20	NA	NA	20.21	19.99	19	NA	19.41
1	11:22:00 am	TS 4%	17	21	NA	NA	21.05	21.21	21	NA	20.74
1	11:25:00 am	Stnd&W	18	21	NA	NA	16.51	15.02	18.71	14.42	21.48
1	11:28:00 am	Sitting	19	14	11.7	7.8	NA	NA	13.3	12.64	13.34
2	10:27:00 am	Lying	1	15	12.45	8.04	15.59	15.61	17.65	15.36	15.54
2	10:33:00 am	Sitting	2	9	5.39	1.05	8.32	8.32	13.06	11.63	8.41
2	10:41:00 am	Standing	3	15	9.41	6.16	15.96	15.68	4	17.71	11.91
2	10:47:00 am	Fast 6mWT	4	28	NA	NA	26.78	27.39	22	14.86	27.65
2	10:52:00 am	Sitting	5	13	13.12	8.15	11.99	13.39	22.81	19.16	9.88
2	11:01:00 am	Slow 6mWT	6	26	NA	NA	32.11	30.93	19	20.1	25.22
2	11:08:00 am	Sitting	7	16	11.39	10.76	25.05	17.23	19.82	16.71	12.88
2	11:17:00 am	Sweeping	8	24	NA	NA	33.79	31.8	0	25.09	23.49
2	11:21:00 am	Sitting	9	14	4.26	9.49	18.85	14.87	19	17.42	6.08
2	11:25:00 am	Lifting	10	23	NA	NA	21.75	20.43	19	18.21	12.98
2	11:29:00 am	Sitting	11	17	15.84	15.31	15.92	17.34	19.11	17.82	16.43
2	11:31:00 am	Stnd&W	12	23	NA	NA	29.13	27.6	18.96	NA	17.19
2	11:33:00 am	Climbing S	13	25	NA	NA	26.36	23.78	20	22.06	22.44
2	11:38:00 am	Sitting	14	16	13.28	16.56	17.71	18.11	20.41	20.66	14.89
2	11:41:00 am	Stnd&W	15	23	NA	NA	18.99	19.03	21	NA	18.88
2	11:47:00 am	T Flat	16	28	NA	NA	26.14	25.39	21	NA	26.14
2	11:53:00 am	TS 4%	17	27	NA	NA	26.93	26.49	21	NA	26.3
2	11:57:00 am	Stnd&W	18	27	NA	NA	23.01	22.98	21	20.89	26.36
2	12:00:00 pm	Sitting	19	17	14.97	8.21	16.86	16.78	16.5	18.96	14.57
3	11:55:00 am	Lying	1	18	8.23	3.96	16.55	17.31	0	17.73	17.13
3	12:00:00 pm	Sitting	2	17	16.76	10.52	22.05	16.55	NA	18.04	17.19
3	12:05:00 pm	Standing	3	20	16.37	18.25	21.47	21.07	NA	20.86	21.19
3	12:14:00 pm	Fast 6mWT	4	25	NA	NA	30.59	28.77	NA	21.47	24.13
3	12:19:00 pm	Sitting	5	21	20.41	23.21	23.35	20.27	NA	17.44	16.65
3	12:28:00 pm	Slow 6mWT	6	30	NA	NA	29.39	29.43	NA	19.53	28.79
3	12:35:00 pm	Sitting	7	20	15.3	16.45	36.13	29.36	NA	15.09	8.84
3	12:44:00 pm	Sweeping	8	25	NA	NA	16.22	0	NA	19.78	33.57
3	12:47:00 pm	Sitting	9	19	19.43	6.58	19.82	20.2	NA	19.23	19.2
3	12:52:00 pm	Lifting	10	23	NA	NA	19.79	18.8	NA	21.21	18.81
3	12:56:00 pm	Sitting	11	21	21.95	18.21	32.37	33.93	NA	14.16	13.75
3	12:58:00 pm	Stnd&W	12	24	NA	NA	24.77	32.97	NA	NA	32.22
3	1:00:00 pm	Climbing S	13	25	NA	NA	26.73	27.55	NA	20.5	23.27
3	1:03:00 pm	Sitting	14	20	20.29	16.67	22.86	20.08	NA	20.32	16.24
3	1:07:00 pm	T Flat	16	25	NA	NA	24.7	24.64	NA	24.19	23.67
4	10:55:00 am	Lying	1	22	NA	NA	23.07	23.18	28.9	22.19	21.84
4	11:01:00 am	Sitting	2	23	0	0	22.92	22.84	23	22.09	22.67
4	11:11:00 am	Standing	3	24	8.28	4.32	23.8	23.92	25.65	24.34	22.02
4	11:18:00 am	Fast 6mWT	4	27	NA	NA	20.14	24.76	21	21.6	26.41
4	11:24:00 am	Sitting	5	20	6.34	14.71	18.48	18.86	18.9	20.24	19.73
4	11:31:00 am	Slow 6mWT	6	26	NA	NA	25.03	24.91	20	18.49	25.37
4	11:39:00 am	Sitting	7	22	17.29	7.1	22.33	22.29	NA	23.07	22.15
4	11:48:00 am	Sweeping	8	29	NA	NA	23.18	24.23	NA	25.93	29.07
4	11:52:00 am	Sitting	9	19	5.11	19.51	20.07	20.06	NA	19.74	15.36
4	11:55:00 am	Lifting	10	25	NA	NA	19.1	19.94	NA	18.1	28.9
4	12:00:00 pm	Sitting	11	21	21.83	19.48	21.31	6.07	NA	12.28	14.97
4	12:02:00 pm	Stnd&W	12	25	NA	NA	30.31	26.09	NA	26.19	23.93
4	12:05:00 pm	Climbing S	13	29	NA	NA	23.98	25.82	NA	26.4	20.47
4	12:16:00 pm	Sitting	14	20	12.89	14.75	16.94	19.89	NA	18.25	17.24
4	12:19:00 pm	Stnd&W	15	28	NA	NA	20.05	21.01	NA	NA	20.72
4	12:23:00 pm	T Flat	16	27	NA	NA	29.02	29.1	NA	NA	23.81
4	12:28:00 pm	TS 4%	17	22	NA	NA	27.1	29.69	NA	23.27	22.97
4	12:32:00 pm	Stnd&W	18	26	NA	NA	28.14	24.86	NA	24.19	19.47
4	12:35:00 pm	Sitting	19	23	4.29	3.18	31.66	28.48	NA	21.81	18.13
5	10:12:00 am	Lying	1	18	11.84	18.1	17.45	17.54	NA	17.1	17.79
5	10:17:00 am	Sitting	2	17	17.31	15.01	17.38	17.44	NA	17.31	17.37
5	10:19:00 am	Standing	3	17	15.89	3.29	23.21	20.27	NA	16.8	15.86
5	10:29:00 am	Fast 6mWT	4	26	NA	NA	26.16	28.44	NA	21.05	28.52
5	10:34:00 am	Sitting	5	18	18.15	17.74	25.82	25.49	NA	18.65	17.72
5	10:41:00 am	Slow 6mWT	6	20	NA	NA	33.59	33.24	NA	17.73	22.21
5	10:49:00 am	Sitting	7	20	19.6	17.78	26.78	20.19	19.47	20.11	17.65
5	10:56:00 am	Sweeping	8	25	NA	NA	30.66	30.5	38.05	20.64	32.79
5	11:00:00 am	Sitting	9	20	16.78	14.52	23.18	21.72	22.04	19.67	17.41
5	11:03:00 am	Lifting	10	23	NA	NA	21.48	20.55	20	18.29	12.5
5	11:07:00 am	Sitting	11	19	19.57	15.71	36.6	36.59	18.06	19.6	19.12
5	11:09:00 am	Stnd&W	12	19	NA	NA	28.57	28.7	24.52	NA	14.64
5	11:11:00 am	Climbing S	13	21	NA	NA	19.84	19.97	24.3	19.59	22.82
5	11:16:00 am	Sitting	14	20	19.92	19.98	22.71	21.18	19.86	19.27	18.7
5	11:19:00 am	Stnd&W	15	21	NA	NA	30.49	30.88	24.92	NA	20.45
5	11:23:00 am	T Flat	16	24	NA	NA	28.94	30.2	25.04	NA	23.16
5	11:29:00 am	TS 4%	17	23	NA	NA	27.67	28.66	22.83	NA	22.63
5	11:32:00 am	Stnd&W	18	22	NA	NA	21.65	21.01	22.23	20.27	22.6
5	11:35:00 am	Sitting	19	22	21.33	17.11	NA	NA	20.76	20.8	19.85
6	10:13:00 am	Lying	1	11	4.92	2.98	12.34	11.31	NA	13.99	11.08
6	10:18:00 am	Sitting	2	16	14.15	14.01	16.32	17.04	NA	16.65	15.89
6	10:20:00 am	Standing	3	13	7.51	1	12.87	12.87	NA	25.99	13.54
6	10:32:00 am	Fast 6mWT	4	32	NA	NA	30.6	30.72	0	17.18	30.36
6	10:37:00 am	Sitting	5	19	21.29	8.56	22.55	21.98	0	19.63	17.05
6	10:44:00 am	Slow 6mWT	6	26	NA	NA	25.74	25.63	19	18.39	28.31
6	10:51:00 am	Sitting	7	17	15.16	17.24	27.48	19.07	40.3	16.68	16.91
6	10:58:00 am	Sweeping	8	24	NA	NA	34.38	34.5	39	13.29	30.66
6	11:02:00 am	Sitting	9	16	16.78	14.03	20.35	27.82	35.7	16.6	15.41
6	11:05:00 am	Lifting	10	25	NA	NA	11.95	12.37	30	15.51	16.05
6	11:09:00 am	Sitting	11	15	14.8	13.7	14.13	14.59	16.28	15.34	14.63
6	11:11:00 am	Stnd&W	12	23	NA	NA	29.07	27.52	19	NA	17.2
6	11:13:00 am	Climbing S	13	25	NA	NA	28.02	26.04	19	20.86	20.38
6	11:18:00 am	Sitting	14	17	14.98	17.41	22.02	18.64	21.05	18.83	14.96
6	11:21:00 am	Stnd&W	15	19	NA	NA	28.56	28.67	5.68	NA	21.17
6	11:25:00 am	T Flat	16	24	NA	NA	39.09	38.64	0	NA	24.96
6	11:30:00 am	TS 4%	17	26	NA	NA	36.29	35.62	27	NA	29.74
6	11:33:00 am	Stnd&W	18	22	NA	NA	23.85	28.91	27	16.69	18.42
6	11:36:00 am	Sitting	19	15	13.79	13.81	20.44	20.57	12.04	16.1	13.71
7	10:19:00 am	Lying	1	8	0.17	1.2	8.2	8.4	7.29	7.54	8.96
7	10:23:00 am	Sitting	2	6	7.02	6.23	13.02	11.75	10	5.25	7.33
7	10:25:00 am	Standing	3	5	0	0	17.65	14.12	13	4.89	4.89
7	10:36:00 am	Fast 6mWT	4	30	NA	NA	29.63	29.13	18	NA	28.41
7	10:41:00 am	Sitting	5	8	1.01	7.08	12.5	14.26	7.75	7.08	5.75
7	10:49:00 am	Slow 6mWT	6	24	NA	NA	27.23	28.45	20	NA	22.71
7	10:56:00 am	Sitting	7	7	0.32	1.61	13.05	12.95	8	NA	4.81
7	11:04:00 am	Sweeping	8	30	NA	NA	27.88	26.31	24	NA	24.59
7	11:08:00 am	Sitting	9	8	4.76	7.89	22.73	19.24	10.81	NA	7.05
7	11:11:00 am	Lifting	10	32	NA	NA	21.46	21.86	21.84	NA	20.59
7	11:15:00 am	Sitting	11	7	3.52	7.99	15.33	13.48	13.5	6.77	7.46
7	11:17:00 am	Stnd&W	12	28	NA	NA	27.59	19.99	20.7	NA	9.59
7	11:19:00 am	Climbing S	13	31	NA	NA	23.12	18.8	22.42	NA	26.28
7	11:24:00 am	Sitting	14	11	20.65	12.56	10.44	12.18	8.33	8.11	9.57
7	11:27:00 am	Stnd&W	15	29	NA	NA	37.93	38.1	24.68	NA	15.06
7	11:31:00 am	T Flat	16	23	NA	NA	34.98	37.43	36.97	NA	23.86
7	11:36:00 am	TS 4%	17	23	NA	NA	36.8	37.18	38	NA	22.13
7	11:39:00 am	Stnd&W	18	30	NA	NA	30	28.49	22.27	NA	25.46
7	11:42:00 am	Sitting	19	7	5.74	17.63	17.76	17.21	6	5.54	6.03
8	11:18:00 am	Lying	1	15	10.93	14.29	19.38	18.11	14.14	14.39	14.13
8	11:23:00 am	Sitting	2	14	8.92	6.96	20.37	21.17	16.4	14.02	14.71
8	11:28:00 am	Standing	3	14	NA	NA	32.46	30.89	15.06	15.03	13.49
8	11:35:00 am	Fast 6mWT	4	30	NA	NA	29.42	29.38	16	18.88	29.22
8	11:40:00 am	Sitting	5	19	6.06	6.18	24.8	22.51	17.94	18.8	18.61
8	11:49:00 am	Slow 6mWT	6	19	NA	NA	23.63	24.17	19	14.94	22.21
8	11:56:00 am	Sitting	7	14	3.14	6.84	15.07	15.42	14.67	11.88	12.02
8	12:04:00 pm	Sweeping	8	19	NA	NA	25.78	18.83	32.16	13.91	20.59
8	12:08:00 pm	Sitting	9	16	14.11	17.76	27.66	28.58	15.94	14.97	8.81
8	12:11:00 pm	Lifting	10	20	NA	NA	22.18	21.34	23.87	14.42	18.49
8	12:15:00 pm	Sitting	11	17	16.71	15.95	37.62	35.51	15.83	15.85	16.85
8	12:17:00 pm	Stnd&W	12	13	NA	NA	35.68	31.86	19.05	NA	14.81
8	12:19:00 pm	Climbing S	13	21	NA	NA	32.92	38.27	20.7	18.94	18.92
8	12:24:00 pm	Sitting	14	14	12.1	14.66	32.71	30.39	14.87	13.42	9.61
8	12:27:00 pm	Stnd&W	15	14	NA	NA	36.68	34.93	18.65	NA	7.78
8	12:32:00 pm	T Flat	16	18	NA	NA	30.72	30.8	22.56	NA	17.73
8	12:37:00 pm	TS 4%	17	19	NA	NA	31.95	31.96	22.43	NA	19.47
8	12:40:00 pm	Stnd&W	18	19	NA	NA	31.98	28.47	18	17.49	14.63
8	12:43:00 pm	Sitting	19	16	20.28	12.62	28.47	29.39	15.71	16.05	11.06
9	10:10:00 am	Lying	1	9	5.42	3.89	8.33	8.44	19.75	11.33	9.48
9	10:15:00 am	Sitting	2	8	0.06	0.22	21.4	17.94	18	7.9	7.99
9	10:17:00 am	Standing	3	8	4.04	1.01	8.71	8.94	18	12.61	6.49
9	10:28:00 am	Fast 6mWT	4	26	NA	NA	26.63	26.63	20	15.08	25.44
9	10:33:00 am	Sitting	5	15	13.11	11.51	13.36	13.13	17.08	14.2	12.53
9	10:41:00 am	Slow 6mWT	6	22	NA	NA	20.54	21.26	18	20.27	21.65
9	10:48:00 am	Sitting	7	17	17.02	14.09	22.18	21.46	19.89	17.76	16.16
9	10:56:00 am	Sweeping	8	19	NA	NA	33.35	33.27	10	15.15	27.67
9	11:00:00 am	Sitting	9	13	13.53	11.94	13.26	13.27	7.25	18.89	9.01
9	11:03:00 am	Lifting	10	13	NA	NA	19.93	19.71	29	11.54	16.93
9	11:07:00 am	Sitting	11	15	14.14	10.89	22.78	23.35	29	16.76	13.55
9	11:09:00 am	Stnd&W	12	14	NA	NA	26.67	23.4	29	NA	10.36
9	11:11:00 am	Climbing S	13	21	NA	NA	19.97	16.11	29	16.15	16.57
9	11:16:00 am	Sitting	14	17	17.41	16.63	17.86	16.9	0.88	17.19	17.43
9	11:19:00 am	Stnd&W	15	18	NA	NA	26.58	26.43	0	NA	11.13
9	11:23:00 am	T Flat	16	20	NA	NA	23.97	25.26	0	NA	18.9
9	11:28:00 am	TS 4%	17	21	NA	NA	22.69	23.35	0	17.39	20.68
9	11:31:00 am	Stnd&W	18	24	NA	NA	22.87	22.2	0	NA	17.93
9	11:34:00 am	Sitting	19	16	16.56	13.64	13.77	13.99	0	16.51	15.65
10	10:15:00 am	Lying	1	16	5.33	11.61	15.05	15.01	18.26	17.28	15.16
10	10:20:00 am	Sitting	2	17	10.67	9.69	18.38	16.99	21	18.23	16.43
10	10:28:00 am	Standing	3	20	15.85	2.31	18.84	17.55	24.5	17.21	16.89
10	10:35:00 am	Fast 6mWT	4	34	NA	NA	33.62	33	21	19.72	34.39
10	10:42:00 am	Sitting	5	20	34.71	45.38	18.17	14.43	25.91	19.57	21.18
10	10:51:00 am	Slow 6mWT	6	35	0	0	20.39	33.87	27	24.42	34.02
10	11:01:00 am	Sitting	7	18	17.89	22.22	18.08	22.26	17.33	16.79	19.54
10	11:12:00 am	Sweeping	8	31	NA	NA	28.08	25.58	19	24.42	39.19
10	11:16:00 am	Sitting	9	22	24	22.8	21.23	20.88	22.48	20.12	21.35
10	11:19:00 am	Lifting	10	37	NA	NA	20.1	18.97	20.91	24.86	20.27
10	11:23:00 am	Sitting	11	23	21.57	19.32	23.08	23.61	23.23	22.52	21.04
10	11:25:00 am	Stnd&W	12	33	NA	NA	28.85	28.23	29.68	NA	21.07
10	11:27:00 am	Climbing S	13	41	NA	NA	29.86	29.45	30.68	29.84	16.35
10	11:32:00 am	Sitting	14	28	28.28	25.07	29.24	27.28	27.96	25.47	25.4
10	11:35:00 am	Stnd&W	15	36	NA	NA	24.31	19.69	33.44	NA	27.88
10	11:40:00 am	T Flat	16	39	NA	NA	33.81	29.88	29	NA	38.53
10	11:45:00 am	TS 4%	17	35	NA	NA	29.66	27.34	36	NA	36.39
10	11:50:00 am	Stnd&W	18	35	NA	NA	32.17	32.1	29	21.62	31.01
10	11:53:00 am	Sitting	19	26	26.4	18.7	19.77	19.77	24.38	23.88	22.74
11	11:01:00 am	Lying	1	19	18.86	19.86	19.95	20.43	20.15	20.24	20.39
11	11:06:00 am	Sitting	2	16	7.28	5.64	19.44	20.47	18.17	18.17	14.74
11	11:15:00 am	Standing	3	22	18.49	12.08	20.25	18.35	21.5	22.94	20.36
11	11:21:00 am	Fast 6mWT	4	33	NA	NA	27.18	28.33	29	22.56	30.1
11	11:26:00 am	Sitting	5	24	27.57	26.11	15.16	16.11	23.39	24.2	20.84
11	11:34:00 am	Slow 6mWT	6	31	NA	NA	31.01	30.76	23	23.96	30.94
11	11:41:00 am	Sitting	7	21	16.99	22.62	23.56	23.89	17.75	22.82	22.92
11	11:50:00 am	Sweeping	8	28	NA	NA	18.15	14.61	24	24.19	28.3
11	11:54:00 am	Sitting	9	23	23.61	16.5	21.88	22.27	24.95	21.94	22.09
11	11:58:00 am	Lifting	10	28	NA	NA	10.21	10.32	22.56	23.82	21.6
11	12:02:00 pm	Sitting	11	22	21.86	19.39	21.42	21.94	25.57	21.38	21.82
11	12:04:00 pm	Stnd&W	12	25	NA	NA	29.29	26.18	19	NA	25.03
11	12:06:00 pm	Climbing S	13	30	NA	NA	28.81	22.2	22	24.29	32.33
11	12:11:00 pm	Sitting	14	23	23.32	20.97	24.03	22.89	15.55	22.69	23.04
11	12:15:00 pm	Stnd&W	15	27	NA	NA	28.27	29.44	15.67	NA	14.95
11	12:20:00 pm	T Flat	16	30	NA	NA	34.26	34.24	28	NA	29.89
11	12:25:00 pm	TS 4%	17	31	NA	NA	NA	NA	28	NA	29.58
11	12:28:00 pm	Stnd&W	18	29	NA	NA	NA	NA	28	23.95	28.02
11	12:31:00 pm	Sitting	19	25	25.37	22.14	NA	NA	25.58	24.96	24.99
12	10:13:00 am	Lying	1	11	1.5	4.39	10.34	13.29	NA	15.65	18.59
12	10:18:00 am	Sitting	2	12	1.35	7.35	12.86	12.94	NA	12.94	10.34
12	10:20:00 am	Standing	3	11	11.72	3.11	10.94	15.57	NA	16.71	12.04
12	10:32:00 am	Fast 6mWT	4	17	NA	NA	34.15	34.74	NA	NA	34.85
12	10:37:00 am	Sitting	5	14	6.66	4.41	18.3	17.86	NA	15	19.34
12	10:45:00 am	Slow 6mWT	6	15	NA	NA	32.64	35.2	NA	NA	26.43
12	10:52:00 am	Sitting	7	16	2.79	6.8	16.7	16.77	NA	17.27	9.75
12	10:59:00 am	Sweeping	8	17	NA	NA	23.53	25.09	NA	NA	11.87
12	11:03:00 am	Sitting	9	14	8.61	3.5	14.46	15.25	NA	15.25	19.79
12	11:08:00 am	Lifting	10	15	NA	NA	24.79	22.87	NA	6.58	4.82
12	11:12:00 am	Sitting	11	13	6.63	12.34	29.01	30.63	NA	14.18	16.52
12	11:14:00 am	Stnd&W	12	13	NA	NA	19.71	25.37	NA	NA	10.3
12	11:16:00 am	Climbing S	13	17	NA	NA	27.01	4.2	NA	NA	10.65
12	11:21:00 am	Sitting	14	9	7.26	5.68	29.21	26.82	10.82	NA	9.18
12	11:25:00 am	Stnd&W	18	11	NA	NA	34.44	34.65	17.33	NA	4.34
12	11:28:00 am	Sitting	19	13	9.62	7.93	18.96	18.96	15.4	12.2	30.22
13	11:57:00 am	Lying	1	12	5.29	7.12	29.42	28.06	NA	NA	12.35
13	12:02:00 pm	Sitting	2	12	9.09	11.76	13.07	13.35	NA	NA	11.4
13	12:10:00 pm	Standing	3	14	18.79	7.38	14.68	15.24	NA	NA	8.56
13	12:17:00 pm	Fast 6mWT	4	16	0	0	29.66	30.34	NA	NA	15.99
13	12:24:00 pm	Sitting	5	13	9.39	9.21	21.8	21.67	NA	NA	12.95
13	12:32:00 pm	Slow 6mWT	6	17	0	0	22.7	26.46	NA	NA	10.23
13	12:40:00 pm	Sitting	7	14	3.96	4.2	14.32	14.71	NA	NA	12.81
13	12:48:00 pm	Sweeping	8	19	0	0	34.83	34.87	NA	NA	12.51
13	12:53:00 pm	Sitting	9	15	10.85	14.55	22.69	22.85	NA	NA	13.27
13	12:56:00 pm	Lifting	10	18	0	0	18.3	19.67	NA	NA	11.86
13	1:00:00 pm	Sitting	11	14	0	0	24.83	27.19	NA	NA	11.86
13	1:03:00 pm	Stnd&W	12	18	0	0	33.11	32.36	NA	NA	16.89
13	1:06:00 pm	Climbing S	13	20	0	0	27.64	28.01	NA	NA	17.44
13	1:14:00 pm	Sitting	14	14	21.71	15.41	23.9	27.88	NA	NA	13.54
13	1:17:00 pm	Stnd&W	15	15	NA	NA	23.46	24.14	NA	NA	17.61
13	1:22:00 pm	T Flat	16	19	NA	NA	23.44	26.91	NA	NA	14.4
14	12:02:00 pm	Lying	1	19	19.5	8.81	19.55	19.31	0	18.55	19.04
14	12:08:00 pm	Sitting	2	21	21.41	21.29	21.63	21.61	23.45	19.03	21.72
14	12:11:00 pm	Standing	3	21	20.38	15.16	23.52	21.18	21.64	19.5	19.34
14	12:25:00 pm	Fast 6mWT	4	39	NA	NA	20.34	30.35	21	14.16	36.9
14	12:31:00 pm	Sitting	5	16	NA	NA	16.13	15.89	16.72	18.81	16.43
14	12:40:00 pm	Slow 6mWT	6	25	NA	NA	19.39	22.9	22	19.23	24.16
14	12:47:00 pm	Sitting	7	18	17.75	16.22	17.86	17.61	18.06	17.34	17.47
14	12:55:00 pm	Sweeping	8	31	NA	NA	18.53	19.17	32.7	28.85	30.73
14	12:59:00 pm	Sitting	9	19	19.81	20.15	23.82	23.93	20.59	18.86	19.53
14	1:03:00 pm	Lifting	10	29	NA	NA	23.36	24	12.33	29.95	24.25
14	1:07:00 pm	Sitting	11	25	25.33	25.52	24.9	25.86	24.41	24.49	25.19
14	1:09:00 pm	Stnd&W	12	22	NA	NA	22.88	19.34	21.5	NA	14.6
14	1:11:00 pm	Climbing S	13	31	NA	NA	22.73	22.23	26.67	26.53	15.08
14	1:16:00 pm	Sitting	14	20	19.01	18.12	27.53	25.55	24.2	19.78	18.02
14	1:20:00 pm	Stnd&W	15	25	NA	NA	22.19	24.13	27.32	NA	14.11
14	1:24:00 pm	T Flat	16	36	NA	NA	21.1	25.01	42.31	NA	35.67
14	1:30:00 pm	TS 4%	17	34	NA	NA	22.45	26.63	33	NA	33.63
14	1:33:00 pm	Stnd&W	18	25	NA	NA	14.7	15.54	24	18.37	20.73
14	1:36:00 pm	Sitting	19	18	14.05	16.9	NA	NA	19.3	15.28	13.53
15	9:54:00 am	Lying	1	14	13.47	9.5	13.47	13.75	NA	14.19	13.87
15	9:59:00 am	Sitting	2	14	14.87	9.63	32.16	29.44	NA	13.67	14.76
15	10:01:00 am	Standing	3	15	9.62	1.78	24.95	25.88	NA	18.12	12.81
15	10:11:00 am	Fast 6mWT	4	29	NA	NA	29.87	30.58	24	16.8	28.98
15	10:15:00 am	Sitting	5	16	15.97	16.02	25.31	16	NA	16.42	15.43
15	10:23:00 am	Slow 6mWT	6	26	NA	NA	28.46	29.65	NA	18.52	26.83
15	10:30:00 am	Sitting	7	14	12.36	14.19	13.73	13.62	NA	14.67	13.62
15	10:39:00 am	Sweeping	8	26	NA	NA	37.65	37.39	0	22.77	26.88
15	10:43:00 am	Sitting	9	14	12.86	13.96	15.26	14.52	13.5	14.22	8.87
15	10:48:00 am	Lifting	10	23	NA	NA	37.81	37.61	31	18.21	23
15	10:52:00 am	Sitting	11	16	15.7	15.69	31.53	30.79	31	16.34	12.29
15	10:54:00 am	Stnd&W	12	24	NA	NA	29.89	25.65	31	NA	12.62
15	10:56:00 am	Climbing S	13	27	NA	NA	26.19	28.34	31	20.53	20.17
15	11:01:00 am	Sitting	14	17	16.34	15.97	23.94	24.59	22.29	17.39	14.56
15	11:04:00 am	Stnd&W	15	19	NA	NA	28.24	28.99	19	NA	17.86
15	11:08:00 am	T Flat	16	26	NA	NA	29.21	29.4	19	18.49	25.31
15	11:14:00 am	TS 4%	17	29	NA	NA	25.42	25.05	19	NA	27.66
15	11:18:00 am	Stnd&W	18	26	NA	NA	24.42	24.36	19	19.39	22.25
15	11:21:00 am	Sitting	19	17	12.89	15.87	25.24	23.66	19	18.67	16.2
16	10:30:00 am	Lying	1	16	15.37	13.15	23.69	16.25	22	15.51	12.95
16	10:35:00 am	Sitting	2	14	7.53	0.14	15.48	14.54	22	NA	12.55
16	10:37:00 am	Standing	3	13	4.4	0	26.47	29.82	23	16.33	9.94
16	10:48:00 am	Fast 6mWT	4	30	NA	NA	35.84	38.99	25	21.77	28.4
16	10:54:00 am	Sitting	5	16	10.46	14	17.08	16.97	25	16.2	17.43
16	11:02:00 am	Slow 6mWT	6	24	NA	NA	24.22	22.82	25	18.8	23.64
16	11:09:00 am	Sitting	7	15	9.46	12.72	23.18	24.15	27.25	15.69	8.62
16	11:18:00 am	Sweeping	8	22	NA	NA	27.34	25.41	28	20.82	19.75
16	11:22:00 am	Sitting	9	17	17.46	16.56	19.19	21.42	28	NA	14.37
16	11:25:00 am	Lifting	10	21	NA	NA	29.51	28.59	28	11.89	14.6
16	11:29:00 am	Sitting	11	15	13.96	12	37.25	31.3	0	15.35	10.78
16	11:31:00 am	Stnd&W	12	20	NA	NA	21.72	22.06	0	NA	10.46
16	11:35:00 am	Climbing S	13	22	NA	NA	18.95	19.21	49	11.5	13.23
16	11:40:00 am	Sitting	14	15	14.82	12.47	19.9	19.98	49	19.77	13.54
16	11:43:00 am	Stnd&W	15	21	NA	NA	23.26	26.02	49	NA	13.34
16	11:47:00 am	T Flat	16	29	NA	NA	19.95	20.39	41	NA	28.09
16	11:54:00 am	TS 4%	17	21	NA	NA	28.25	28.91	41	NA	22.43
16	11:57:00 am	Stnd&W	18	23	NA	NA	28.81	27.95	41	17.01	23.29
16	12:00:00 pm	Sitting	19	15	8.15	10.61	NA	NA	15.07	15.07	7.15
17	12:38:00 pm	Lying	1	15	14.98	15.06	14.93	15.04	25	14.66	15.12
17	12:43:00 pm	Sitting	2	13	11.24	12.81	20.94	19.99	27	NA	6.44
17	12:49:00 pm	Standing	3	15	11.19	15.35	20.98	21.01	26.45	NA	13.09
17	12:58:00 pm	Fast 6mWT	4	4	NA	NA	34.19	36.39	25	13.89	24.76
17	1:04:00 pm	Sitting	5	15	14.22	16.57	16.09	17.51	25	15.45	15.04
17	1:12:00 pm	Slow 6mWT	6	23	NA	NA	32.71	30.46	25	13.53	22.67
17	1:19:00 pm	Sitting	7	19	21.56	17.96	31.02	27.8	25	15.31	10.96
17	1:27:00 pm	Sweeping	8	21	NA	NA	31.54	31.39	16.67	16.7	21.16
17	1:31:00 pm	Sitting	9	16	15.77	12.78	29.37	27.99	20	NA	13.23
17	1:34:00 pm	Lifting	10	23	NA	NA	18.94	20.65	20	14.42	21.36
17	1:38:00 pm	Sitting	11	16	15.34	15.2	16.42	16.73	20	NA	11.59
17	1:40:00 pm	Stnd&W	12	21	NA	NA	30.82	29.68	20	16.63	15.71
17	1:42:00 pm	Climbing S	13	26	NA	NA	28.59	25.52	20	17.11	14.57
17	1:47:00 pm	Sitting	14	15	13.22	16.14	15.99	16.88	21	17.13	12.44
17	1:51:00 pm	Stnd&W	15	20	NA	NA	25.3	22.37	25.18	18.2	11.13
17	1:55:00 pm	T Flat	16	26	NA	NA	25.34	29.64	26.38	17.71	25.4
17	2:01:00 pm	TS 4%	17	29	NA	NA	28.58	28.8	26	NA	28.38
17	2:04:00 pm	Stnd&W	18	25	NA	NA	29.33	26.54	26	14.71	25.4
17	2:07:00 pm	Sitting	19	16	15.85	15.85	17.36	15.78	26	16.63	16.54
18	10:32:00 am	Lying	1	14	9.75	9.06	22.01	21.33	13.17	9.34	14.92
18	10:37:00 am	Sitting	2	15	13.37	14.98	16.43	17.55	16.47	17.08	14.37
18	10:39:00 am	Standing	3	16	12.89	2.49	17.44	17.42	15.62	20.72	11.31
18	10:49:00 am	Fast 6mWT	4	21	NA	NA	22.04	21.27	20	12.44	23.74
18	10:53:00 am	Sitting	5	16	18.13	18.5	23.13	30.22	11.75	18.3	9.85
18	11:01:00 am	Slow 6mWT	6	20	NA	NA	17.12	17.36	24	20.47	47.8
18	11:09:00 am	Sitting	7	11	11.05	26.98	13.87	14.66	0	10.66	9.97
18	11:16:00 am	Sweeping	8	19	NA	NA	23.9	24.13	0	16.18	27.08
18	11:20:00 am	Sitting	9	12	13.97	13.89	27.37	27.16	0	20.03	6.26
18	11:23:00 am	Lifting	10	20	NA	NA	22.11	22	0	17.86	13.35
18	12:03:00 pm	Sitting	11	13	12.75	4.42	25.44	25.06	0	12.16	9.66
18	12:05:00 pm	Stnd&W	12	18	NA	NA	33.4	34.06	0	NA	23.23
18	12:07:00 pm	Climbing S	13	20	NA	NA	28.05	29.59	0	11.63	23.75
18	12:12:00 pm	Sitting	14	14	15.25	21.4	35.5	35.21	0	10.25	15.81
18	12:15:00 pm	Stnd&W	15	20	NA	NA	31.8	31.93	0	NA	26.81
18	12:19:00 pm	T Flat	16	21	NA	NA	39.05	38.9	0	NA	21.12
18	12:24:00 pm	TS 4%	17	20	NA	NA	37.58	37.97	0	NA	19.5
18	12:27:00 pm	Stnd&W	18	22	NA	NA	30.36	30.74	29	18.13	22.78
18	12:30:00 pm	Sitting	19	18	18.38	11.56	14.94	15.41	0	20.47	13.56
19	10:56:00 am	Lying	1	12	6.82	6.02	34.18	33.7	13.79	14.76	18.99
19	11:01:00 am	Sitting	2	11	3.68	1.88	14.56	12.72	14.63	10.21	10.18
19	11:08:00 am	Standing	3	19	10.51	1.04	17.22	18.08	21.75	15.52	15.15
19	11:14:00 am	Fast 6mWT	4	28	NA	NA	26.26	25.85	0	16.05	17.59
19	11:19:00 am	Sitting	5	12	9.01	11.31	17.74	15.07	17.35	13.81	13.42
19	11:28:00 am	Slow 6mWT	6	26	NA	NA	24.32	23.59	32.63	19.07	29.84
19	11:35:00 am	Sitting	7	15	13.8	11.3	18.86	16.83	15.59	15.69	15.66
19	11:45:00 am	Sweeping	8	27	NA	NA	36.65	36.34	NA	15.94	31.15
19	11:49:00 am	Sitting	9	12	5.5	12.38	12.64	13.67	NA	14.36	13.94
19	11:55:00 am	Lifting	10	24	NA	NA	16.17	15.54	NA	15.32	20.32
19	11:59:00 am	Sitting	11	13	8.11	5.71	16.18	15.29	NA	17.56	13.75
19	12:01:00 pm	Stnd&W	12	22	NA	NA	24.58	23.03	NA	NA	20.44
19	12:03:00 pm	Climbing S	13	31	NA	NA	27.87	27.5	NA	20.99	13.4
19	12:08:00 pm	Sitting	14	17	16.76	17.82	15.59	14.64	NA	16.7	18.96
19	12:12:00 pm	Stnd&W	15	23	NA	NA	29.64	29.38	NA	NA	22.87
19	12:15:00 pm	Stnd&W	18	24	NA	NA	30.02	29.93	NA	23.79	16.02
19	12:21:00 pm	Sitting	19	17	2.87	7.06	23.05	21.59	NA	14.81	21.02
20	10:38:00 am	Lying	1	17	16.98	15.11	17.46	16.46	21.55	16.41	14.73
20	10:44:00 am	Sitting	2	10	2.68	1.73	17.06	16.16	19.78	10.42	10.02
20	10:46:00 am	Standing	3	20	21.14	4.89	21.54	21.05	16.69	19.53	16.89
20	10:56:00 am	Fast 6mWT	4	28	NA	NA	23.59	22.37	25.57	17.47	27.65
20	11:02:00 am	Sitting	5	16	17.36	12.01	20.19	18.87	27	15.23	12.64
20	11:09:00 am	Slow 6mWT	6	23	NA	NA	24.46	23.75	27	16.45	23.42
20	11:16:00 am	Sitting	7	17	18.26	17.03	16.63	16.71	15.25	17.45	13.31
20	11:25:00 am	Sweeping	8	21	NA	NA	36.84	36.18	0	17.26	24.61
20	11:29:00 am	Sitting	9	8	1.11	9.9	11.69	10.84	0	NA	4.74
20	11:32:00 am	Lifting	10	20	NA	NA	20.74	20.69	0	20.27	20.15
20	11:36:00 am	Sitting	11	16	16.04	16.04	21.81	18.13	20	NA	9.5
20	11:38:00 am	Stnd&W	12	21	NA	NA	25.62	21.88	23.67	NA	18.3
20	11:40:00 am	Climbing S	13	22	NA	NA	13.09	0	29	14.4	13.27
20	11:45:00 am	Sitting	14	14	14.38	9.31	20.05	12.62	0	10.29	11.36
20	11:48:00 am	Stnd&W	15	18	NA	NA	25.46	25.33	0	NA	13.56
20	11:53:00 am	T Flat	16	18	NA	NA	31.35	31.35	0	NA	17.67
20	11:58:00 am	TS 4%	17	21	NA	NA	34.95	35.02	0	NA	20.2
20	12:01:00 pm	Stnd&W	18	20	NA	NA	21.09	20.83	0	17.05	18.43
20	12:04:00 pm	Sitting	19	17	14.79	9.14	18.94	14.82	21.33	13.77	10.99
21	10:42:00 am	Lying	1	18	17.46	15.32	17.8	17.05	52	17.39	17.31
21	10:47:00 am	Sitting	2	18	23.02	15.86	21.75	18.94	0	18.83	18.49
21	10:49:00 am	Standing	3	20	16.57	5.13	20.91	21.09	0	19.75	19.59
21	11:01:00 am	Fast 6mWT	4	28	NA	NA	37.59	37.64	6.67	27.14	34.71
21	11:07:00 am	Sitting	5	22	22.32	22.11	24.21	21.69	26.42	21.98	15.53
21	11:15:00 am	Slow 6mWT	6	26	NA	NA	33.05	32.56	35	30	32.58
21	11:23:00 am	Sitting	7	21	14.88	20.34	22.07	22.27	23.13	20.79	19.85
21	11:31:00 am	Sweeping	8	29	NA	NA	24.72	23.79	25	24	26.07
21	11:35:00 am	Sitting	9	22	18.87	19.28	22.22	22.69	29.52	16.29	22.17
21	11:38:00 am	Lifting	10	28	NA	NA	24.11	20.76	29	13.51	26.96
21	11:42:00 am	Sitting	11	20	19.59	18.1	23.63	21.01	22.29	16.97	21.07
21	11:44:00 am	Stnd&W	12	26	NA	NA	31.49	33.16	20	NA	16.38
21	11:46:00 am	Climbing S	13	28	NA	NA	31.19	31.09	20	21.16	17.66
21	11:51:00 am	Sitting	14	18	24.37	21.38	18.65	18.55	21.43	18.46	17.86
21	11:54:00 am	Stnd&W	15	28	NA	NA	32.45	32.42	25	22.06	20.34
21	12:06:00 pm	Stnd&W	18	30	NA	NA	33.6	33.31	31	24.17	29.23
21	12:09:00 pm	Sitting	19	16	19.16	21.35	15.68	16.05	21.1	14.88	17.81
